# Supplementary material for: In vivo investigation of PEDV transmission via nasal infection: mechanisms of CD4+ T-cell-mediated intestinal infection
Source: J Virol. 2025 Mar 17;99(4):e01761-24. doi: 10.1128/jvi.01761-24 (PMC12020991; doi:10.1128/jvi.01761-24)
Supplement: Supplemental data set — Raw data for all images. [file jvi.01761-24-s0006.xlsx]

## Sheet: Figure1
Figure-1d
	N			M			S
1h	5.37139	5.52876	5.67343	3.90752	4.10191	4.49685	5.12701	5.0873	5.22701
6h	5.89936	5.6581	5.12638	3.72024	3.28563	3.43828	5.11562	5.25066	5.11562
12h	5.43608	5.34264	5.5698	3.97329	3.56949	3.33445	4.98906	5.02834	5.08906
24h	5.18059	5.03031	4.97568	3.44812	3.44812	3.25228	4.65501	4.50132	4.50132
48h	5.03314	4.99169	5.0843	3.02614	3.12614	3.37085	4.57043	4.87043	4.9043
Figure-1e
	IL-6			IL-10			IFN-γ
MOCK	1	1	1	1	1	1	1	1	1
1h	0.628583	0.877937	0.727321	0.597422	0.597422	0.554365	0.649555	0.60763	0.655085
6h	0.525207	0.722329	0.660986	0.5985	0.605393	0.577506	0.582611	0.753662	0.665139
12h	1.1757	1.24367	1.24733	0.831208	1.07018	0.980174	0.776426	0.861365	0.959298
24h	0.934463	1.29277	1.18146	1.13142	1.23576	1.16757	1.08819	1.26832	1.36622
Figure-1g
	Direct-contact			Indirect-contact
2h	0	0	0	0	0	0
12h	1.6515	1.7968	1.63256	0	0	0
24h	3.1851	2.9888	3.10265	0	0	0
96h	4.5255	5.0316	4.6357	2.48365	2.38883	2.29523

## Sheet: Figure2
Figure2a
	MOCK			PEDV
5min	1.31156	1.0455	0.729266	1.06894	0.903038	1.23485
15min	0.892284	0.934686	0.771007	0.901841	1.7458	1.87487
30min	0.990434	0.770325	0.413972	1.35617	1.84153	2.26102
45min	0.868377	0.811864	0.822414	1.35617	1.45995	0.755737
60min	0.671927	0.333888	0.997409	0.744452	0.897203	0.509453
Figure-2a
	MOCK			PEDV
5min	0.774617	0.757088	1.70517	0.969991	1.02171	1.06209
15min	1.70517	1.2734	1.08619	2.45898	2.58965	2.36498
30min	1.39988	1.61904	1.72103	3.16654	2.03697	2.47353
45min	1.99321	1.521	1.68933	2.6757	1.57244	3.08829
60min	1.50332	1.35622	1.44895	1.02171	1.47668	0.877334
Figure-2a
	MOCK			PEDV
5min	1.03569	0.942979	1.21598	1.04213	0.949987	1.21112
15min	0.760259	0.83622	0.899543	0.767937	0.844667	0.906609
30min	1.05264	1.17029	1.30172	1.0599	1.17774	1.30896
45min	1.26154	1.63286	1.50749	1.26888	1.64106	1.51507
60min	1.26154	1.21598	1.33866	1.26888	0.223671	1.34589
Figure-2c
	MOCK			PEDV
5min	1.2825	1.1407	1.24015	0.695	0.617312	0.08101
15min	0.898542	0.64394	0.98635	0.926403	0.591425	1.12047
30min	1.2225	0.533874	0.857125	1.96537	1.83586	1.43626
45min	0.96647	0.8129	0.73256	0.7141	0.985066	0.815508
60min	0.860735	0.5364	0.95871	0.661827	0.911746	0.473872

## Sheet: Figure3
	Figure-3b
	MOCK	PEDV
	100	199
	112	210
	114	189
Figure-3g
	PEDV-FITC			PEDV+CT7758-PE
Jejunim	2.77	3.07	2.31	0.7	0.79	0.52
PBMC	2.74	3.11	2.27	0.24	0.32	0.39

## Sheet: Figure S2
Figure-S2A							Figure-S2D							Figure-S2G
1µM	5µM	10µM	20µM	50µM			1μM	5μM	10μM	20μM	50μM			1μM	5μM	10μM	20μM	50μM
75.29	89.58	98.84	94.25	94.77			105.72	99.97	100.03	98.58	94.95			105.93	106.11	106.27	106.21	90.25
101.8	101.25	99.19	102.09	99.91			91.01	103.8	105.72	103.77	83.17			100.59	101.06	101.35	101.59	87.86
102.14	105.73	100.95	100.03	100.43			98.23	92.62	97.02	94.18	78.27			101.11	101.29	100.9	100.81	87.8
99.53	100.91	97.21	103.2	96.3			101.79	101.38	101.73	98.91	79.19			125.62	126.3	126.67	128.38	108.95
Figure-S2B							Figure-S2E
1μM	5μM	10μM	20μM	50μM			1μM	5μM	10μM	20μM	50μM
99.12	103.98	101.26	97.66	101.14			106.24	106.05	107.7	104.97	92.33
104.47	102.75	101.98	97.81	100.09			100.44	100.71	100.79	99.35	87.24
105.4	105.13	99.82	101.07	96.95			102.46	101.95	103.51	103.6	88.37
101.36	109.69	103.45	97.46	101.27			108.65	126.22	126.07	127.19	107.94
Figure-S2C							Figure-S2F
1μM	5μM	10μM	20μM	50μM			1μM	5μM	10μM	20μM	50μM
108.63	107.54	104.59	102.58	104.69			106.24	106.05	107.7	104.97	92.33
102.26	101.29	100.91	99.91	85.69			100.44	100.71	100.79	99.35	87.24
107.55	102.82	104.02	100.18	102.1			102.46	101.95	103.51	103.6	88.37
131.37	126.74	125.25	123.46	123.13			108.65	126.22	126.07	127.19	107.94

## Sheet: Figure S3
Figure-S3B
Si-NC	Si-Cofilin-1	Si-Cofilin-2	Si-Cofilin-3
0.887	0.38	0.288	0.182
0.784	0.421	0.274	0.121
0.75	0.37	0.351	0.193
